# Supplementary material for: The effect of excessive trabeculation on cardiac rotation—A multimodal imaging study
Source: PLoS One. 2024 Sep 5;19(9):e0308035. doi: 10.1371/journal.pone.0308035 (PMC11376564; doi:10.1371/journal.pone.0308035)
Supplement: S1 Dataset — (XLSX) [file pone.0308035.s003.xlsx]

## Sheet: Munka1
									Cardiac MRI															Echocardiography
Identification_code	Group (1=LVNC, 2=Control)	Sex (1=male, 2=female)	Genotype subgroup (1=benign, 2=VUS, 3=pathogen)	Age	Height (cm)	Weight (kg)	BSA (m2)	BMI (kg/m2)	CMR_LVEDVi (ml/m2)	CMR_LVESVi(ml/m2)	CMR_LVSVi(ml/m2)	CMR_LVEF (%)	CMR_LVMi(g/m2)	CMR_LVTPMi(g/m2)	CMR_Basal rotation (°)	CMR_Basal rotation direction (1=negative, 2=positive)	CMR_Apical rotation (°)	CMR_Apical rotation direction (1=negative, 2=positive)	CMR_Net cardiac twist (°)	CMR_Cardiac rotational pattern (1=normal rotation, 2=positive RBR, 3=negative RBR, 4=reverse rotation)	CMR_basal_CLT (mm)	CMR_mid_CLT (mm)	CMR_apical_CLT (mm)	Echo_LVEDVi (ml/m2)	Echo_LVESVi (ml/m2)	Echo_LVSVi (ml/m2)	Echo_LVEF (%)	Echo_Basal rotation (°)	Echo_Basal rotation direction (1=negative, 2=positive)	Echo_Apical rotation (°)	Echo_Apical rotation direction (1=negative, 2=positive)	Echo_Net cardiac twist (°)	Echo_Cardiac rotational pattern (1=normal rotation, 2=positive RBR, 3=negative RBR, 4=reverse rotation)	Positive family history (0=no, 1=yes)	Syncope (0=no, 1=yes)	Atypical chest pain (0=no, 1=yes)	Palipitation (0=no, 1=yes)	Arrhythmia (0=no, 1=yes)
LVNC01	1	2	3	50	1.57	63	1.66	25.56	65.68	25.36	40.31	61.38	78.39	31.28	-1.9	1	4.1	2	6	1	7.1	6.4	4.6	75.15	35.64	39.51	0.53	-5.1	1	2.3	2	7.4	1	0	0	0	1	1
LVNC02	1	2	3	18	1.73	59	1.68	19.71	69.46	27.25	42.21	60.77	61.62	22.78	-2.6	1	27.2	2	29.8	1	6.4	5.4	3.9	73.74	29.89	43.84	0.59	-7.3	1	1.3	2	8.6	1	1	0	0	0	0
LVNC03	1	1	3	23	1.95	96	2.28	25.25	93.91	34	59.91	63.8	93.96	29.36	2.6	2	7	2	4.4	2	7.1	6.7	4.9	102.35	48.35	54	0.53	-14.1	1	-0.2	1	13.9	3	0	1	0	0	0
LVNC04	1	1	3	43	1.8	88	2.1	27.16	73.69	21.16	52.53	71.29	87.22	29.43	0.8	2	8.7	2	7.9	2	6.8	6.8	4.9	NA	NA	NA	NA	NA	NA	NA	NA	NA	NA	0	0	1	0	1
LVNC05	1	1	3	54	1.77	77	1.95	24.58	81.73	25.73	56.01	68.53	95.37	31.03	11.8	2	13	2	1.2	2	6.5	5.8	4.7	76.86	37.6	39.26	0.51	-4.3	1	4.6	2	8.9	1	1	0	0	1	1
LVNC06	1	2	3	20	1.58	46	1.42	18.43	72.31	24	48.31	66.81	69.54	23.14	-3.3	1	-2.6	1	0.7	3	5.8	5.4	3.1	NA	NA	NA	NA	NA	NA	NA	NA	NA	NA	1	0	0	1	1
LVNC07	1	2	3	42	1.69	63	1.72	22.06	64.14	13.97	50.17	78.22	49.99	17.25	-0.7	1	-2.1	1	1.4	3	5.6	4.2	3.2	45.72	21.15	24.56	53.74	7	2	5.3	2	1.7	2	1	1	1	1	1
LVNC08	1	1	3	17	1.9	68	1.89	18.84	108.34	48.33	60.02	55.4	92.87	40.41	0.6	2	-2.6	1	3.2	4	6.3	5.2	3.5	NA	NA	NA	NA	NA	NA	NA	NA	NA	NA	1	0	0	1	1
LVNC09	1	2	3	53	1.72	78	1.93	26.37	53.88	20.48	33.4	61.99	56.78	21.63	7.5	2	30.7	2	23.2	2	5.9	4.9	3.1	45.64	22.18	23.46	51.85	0.9	2	2.5	2	1.6	2	1	0	0	0	0
LVNC10	1	1	3	15	1.76	67	1.81	21.63	103.08	33.95	69.13	67.06	87.36	28.28	-7.7	1	-7.5	1	0.2	3	5.9	5.3	3.9	NA	NA	NA	NA	NA	NA	NA	NA	NA	NA	1	0	0	1	1
LVNC11	1	2	3	45	1.72	65	1.76	21.97	66.12	23.5	42.62	64.46	51.42	18.56	-2.9	1	9.9	2	12.8	1	4.8	4.1	3.4	missing data	missing data	missing data	missing data	-7.5	1	4.3	2	11.8	1	0	0	1	0	0
LVNC12	1	2	3	43	1.68	70	1.81	24.8	63.84	19.02	44.82	70.21	53.31	14.88	-5.3	1	11.6	2	16.9	1	5.6	4.9	3.5	69.23	29.14	40.08	0.58	-3.2	1	5.9	2	9.1	1	0	0	1	1	1
LVNC13	1	1	3	60	1.7	81	1.96	28.03	66.34	27.86	38.48	58	84.34	28.97	-6.8	1	12.9	2	19.7	1	6.3	5.5	4.2	NA	NA	NA	NA	NA	NA	NA	NA	NA	NA	1	0	1	0	0
LVNC14	1	1	2	42	1.76	92	2.12	29.7	62.57	25.35	37.22	59.49	85.09	35.67	-9.7	1	-2.8	1	6.9	3	6.1	5.1	3.4	64.07	30.12	33.95	0.53	-3.9	1	-1.2	1	2.7	3	1	0	0	1	1
LVNC15	1	1	2	35	1.82	79	2	23.85	84.19	36.99	47.21	56.07	77.79	19.9	-6.4	1	-15	1	8.6	3	6.8	5.6	5.4	70.66	33.87	36.79	52.59	-1.2	1	-2.9	1	1.7	3	1	0	0	0	1
LVNC16	1	1	2	31	1.75	80	1.97	26.12	74.75	26.18	48.57	64.98	97.57	30.91	10.8	2	1.6	2	9.2	2	6.1	5.8	4.9	75.03	35.03	40	0.53	1.3	2	16.2	2	14.9	2	1	0	0	0	0
LVNC17	1	1	2	49	1.96	96	2.29	24.99	75.52	28.82	46.7	61.84	78.97	23.46	-5.1	1	3.4	2	8.5	1	7.2	5.7	5	85.25	42.67	42.59	0.5	-3.6	1	8.1	2	11.7	1	0	0	0	1	1
LVNC18	1	1	2	36	1.81	82	2.03	25.03	86.34	30.19	56.15	65.03	112.13	45.06	-2.5	1	-0.5	1	2	3	7.4	6.1	5.1	85.87	38.95	46.92	0.55	-4.1	1	35.7	2	39.8	1	0	1	1	1	1
LVNC19	1	1	2	56	1.88	91	2.18	25.75	83.48	39.82	43.66	52.3	96.59	31.24	-2.8	1	18.4	2	21.2	1	7.3	6.4	5.5	55.07	26.54	28.53	55.56	-24.7	1	1.5	2	26.2	1	1	0	0	1	1
LVNC20	1	1	2	59	1.72	70	1.83	23.66	88.15	31.15	57	64.66	82.28	24.71	-8.6	1	6.4	2	15	1	6.4	5.7	5.1	70.2	29.61	40.58	57.6	-10.5	1	14.8	2	25.3	1	1	0	0	1	1
LVNC21	1	2	2	47	1.65	63	1.7	23.14	62.21	18.79	43.42	69.8	53.14	15.53	-15.5	1	2.1	2	17.6	1	5.9	5.6	4.5	61.61	28.38	33.22	53.62	-16.9	1	3.8	2	20.7	1	0	0	0	0	0
LVNC22	1	1	2	35	1.82	90	2.12	27.17	78.98	21.1	57.87	73.28	84.22	26.72	-7.7	1	3.6	2	11.3	1	7	6.5	5.2	50.24	21.06	29.17	54.89	-4.6	1	2.7	2	7.3	1	0	0	0	1	1
LVNC23	1	1	2	54	1.82	78	1.99	23.55	79.81	27.71	52.1	65.28	79.8	24.48	-6.9	1	-14.8	1	7.9	3	6.5	5.6	4.8	89.85	42.76	47.1	0.52	-16.1	1	5.4	2	21.5	1	0	0	0	0	0
LVNC24	1	2	2	19	1.77	57	1.67	18.19	84.34	36.7	47.65	56.49	64.85	24.22	-6.9	1	-2.1	1	4.8	3	5.4	4.7	3.9	85.59	43.27	42.33	0.49	-1.3	1	-1.7	1	0.4	3	0	0	0	1	1
LVNC25	1	1	2	29	1.9	82	2.08	22.71	108.53	46.32	62.21	57.32	90.59	32.12	-4	1	-9.6	1	5.6	3	6	5.8	4.9	98.66	45.92	52.74	54.27	-0.7	1	-3	1	2.3	3	0	0	0	1	1
LVNC26	1	1	2	44	1.91	110	2.42	30.15	64.13	24.99	39.14	61.03	77.09	23	-1.3	1	22	2	23.3	1	6.5	6.6	4.9	77.5	41.12	36.38	0.47	-2.4	1	2.9	2	5.3	1	1	0	1	0	0
LVNC27	1	1	3	28	1.84	65	1.82	19.2	102.19	49.68	52.51	51.39	93.55	43.18	3.4	2	-1.4	1	4.8	4	5.4	4.1	3.4	NA	NA	NA	NA	NA	NA	NA	NA	NA	NA	1	0	0	0	0
LVNC28	1	1	2	18	1.7	54	1.6	18.69	66.87	24.04	42.82	64.04	79.25	33.13	-10.5	1	-10.8	1	0.3	3	6	5.4	4.9	87.06	42.99	44.07	0.51	-4.7	1	-1.2	1	3.5	3	1	0	0	0	0
LVNC29	1	1	2	44	1.86	123	2.52	35.55	69.65	18.77	50.88	73.05	71.28	25.35	11.1	2	10.7	2	0.4	2	7	6.6	4.7	NA	NA	NA	NA	NA	NA	NA	NA	NA	NA	1	1	0	0	0
LVNC30	1	2	2	54	1.76	85	2.04	27.44	83.82	34.38	49.44	58.98	76.77	33.12	-7.4	1	12.6	2	20	1	6.7	5.7	5.3	NA	NA	NA	NA	NA	NA	NA	NA	NA	NA	1	0	0	1	1
LVNC31	1	1	2	38	1.73	94	2.13	31.41	63.37	25.53	37.85	59.72	65.68	18.82	-6.3	1	13.9	2	20.2	1	6.7	6	5.2	NA	NA	NA	NA	NA	NA	NA	NA	NA	NA	0	0	0	0	0
LVNC32	1	1	2	19	1.83	86	2.09	25.68	86.65	22.2	64.46	74.38	80.31	16.93	-11.3	1	15.6	2	26.9	1	6.3	6.4	5.7	80.41	37.31	43.1	0.54	-5.9	1	-2.2	1	3.7	3	0	0	1	0	0
LVNC33	1	1	2	31	1.79	107	2.31	33.39	83.09	23.6	59.49	71.59	98.48	30.86	-7.1	1	9.9	2	17	1	8.3	7	5.6	56.67	24.33	32.34	55.82	-4.9	1	1.4	2	6.3	1	0	0	0	1	1
LVNC34	1	1	2	46	1.72	83	1.99	28.06	80.39	27.03	53.37	66.38	95.29	26.73	-9.2	1	6.8	2	16	1	7.5	6.3	5.5	88.26	43.88	44.38	0.5	-7.1	1	1.7	2	8.8	1	0	0	0	0	1
LVNC35	1	2	2	29	1.57	69	1.73	27.99	50.9	16.98	33.93	66.65	55.08	18.09	-8.6	1	2.3	2	10.9	1	6	5.4	5.2	50.14	24.78	25.36	0.51	-7	1	7.1	2	14.1	1	1	0	1	0	1
LVNC36	1	1	2	49	1.8	95	2.18	29.32	83.72	29.02	54.7	65.34	96.41	33.52	-8.8	1	-6.6	1	2.2	3	7.3	6.5	5.6	96.67	46.68	49.99	0.52	-1.9	1	-3.3	1	1.4	3	0	0	0	1	1
LVNC37	1	1	1	25	1.8	89	2.11	27.47	65.98	18.17	47.81	72.46	66.41	22.27	-5.8	1	7.8	2	13.6	1	6	5.8	5.1	69.5	33.89	35.61	0.51	-5.4	1	1.9	2	7.3	1	0	0	0	0	0
LVNC38	1	2	3	66	1.63	71	1.79	26.72	47.4	14.19	33.21	70.06	47.9	16.06	-10.4	1	12.4	2	22.8	1	5.6	4.7	4.2	51.49	25.89	25.6	0.5	-8.1	1	18	2	26.1	1	1	0	1	1	0
LVNC39	1	2	2	48	1.58	59	1.61	23.63	58.08	16.37	41.72	71.82	51.52	16.78	-12	1	-2.6	1	9.4	3	6.1	5.5	5.4	70.16	32.42	37.74	0.54	-0.2	1	-2	1	1.8	3	0	0	0	1	1
LVNC40	1	2	2	65	1.58	87	1.95	34.85	50.7	17.44	33.26	65.6	62.1	20.78	-8.9	1	20.2	2	29.1	1	6.3	6.3	4.5	NA	NA	NA	NA	NA	NA	NA	NA	NA	NA	1	0	1	1	1
LVNC41	1	2	2	41	1.75	75	1.91	24.49	79.94	31.09	48.85	61.11	57.96	20.26	1.3	2	6.7	2	5.4	2	5.9	5.7	4.9	NA	NA	NA	NA	NA	NA	NA	NA	NA	NA	1	0	0	0	1
LVNC42	1	2	2	33	1.68	74	1.86	26.22	56.23	22.87	33.36	59.33	57.18	18.31	10.1	2	-3.8	1	13.9	4	5.9	5.9	4.9	NA	NA	NA	NA	NA	NA	NA	NA	NA	NA	1	0	0	0	0
LVNC43	1	2	2	30	1.73	56	1.64	18.71	76.06	19.64	56.42	74.18	52.72	15.87	-1.3	1	4.1	2	5.4	1	6.6	5.5	5.3	missing data	missing data	missing data	missing data	-2.1	1	9.3	2	11.4	1	0	0	1	1	1
LVNC44	1	1	1	64	1.6	86	1.96	33.59	79.17	27.13	52.04	65.73	89.8	24.75	-5.5	1	21.9	2	27.4	1	7.7	6.9	5.7	88.08	42.19	45.89	0.52	-5.9	1	8.4	2	14.3	1	0	0	1	1	1
LVNC45	1	1	1	34	1.89	86	2.12	24.08	67.2	23.35	43.85	65.25	65.42	24.89	-4.3	1	14.5	2	18.8	1	6.8	6.3	5.5	NA	NA	NA	NA	NA	NA	NA	NA	NA	NA	0	0	1	0	0
LVNC46	1	2	1	32	1.76	65	1.78	20.98	84.34	30.56	53.78	63.76	68.43	24.19	4.7	2	2.3	2	2.4	2	5.7	5.5	5	74.32	37.69	36.63	49.3	9.2	2	2.9	2	6.3	2	0	0	1	1	1
LVNC47	1	1	1	35	1.73	86	2.03	28.73	62.13	20.2	41.92	67.48	58.27	16.06	12.5	2	8.9	2	3.6	2	6.7	6.3	5.5	50.92	23.88	27.04	53.5	-9.6	1	5.1	2	14.7	1	0	0	1	0	0
LVNC48	1	1	1	54	1.87	95	2.22	27.17	63.23	21.73	41.5	65.63	79.4	20.57	-19.6	1	16.8	2	36.4	1	6.8	6.2	5.5	NA	NA	NA	NA	NA	NA	NA	NA	NA	NA	0	0	1	0	0
LVNC49	1	2	1	49	1.7	63	1.72	21.8	50.85	16.18	34.67	68.19	52.71	21.03	-12.1	1	5.8	2	17.9	1	5.7	5.3	5.3	NA	NA	NA	NA	NA	NA	NA	NA	NA	NA	0	1	1	1	1
LVNC50	1	2	1	47	1.65	64	1.71	23.51	61.21	18.06	43.15	70.49	64.01	18.17	6	2	44	2	38	2	5.9	5.5	5.1	74.82	37.12	37.71	0.5	7.3	2	2	2	5.3	2	0	0	1	1	1
LVNC51	1	1	1	17	1.85	70	1.92	20.45	97.62	37.22	60.4	61.87	83.71	29.12	-7.5	1	3.5	2	11	1	6.1	5.8	5.2	84.6	41.13	43.47	0.51	-8.2	1	-3	1	5.2	3	0	0	0	0	0
LVNC52	1	1	1	45	1.82	95	2.19	28.68	69.11	23.78	45.33	65.59	75.14	28.6	-7.5	1	9.3	2	16.8	1	7	6.2	5.5	65.15	32.46	32.69	0.5	-12.8	1	4	2	16.8	1	0	0	1	1	1
LVNC53	1	2	1	41	1.68	58	1.65	20.55	79.32	38.98	40.34	50.86	53.69	19.52	-2.1	1	4.5	2	6.6	1	5.7	5.2	4.8	75.01	35.89	39.12	51.55	-8.4	1	2.2	2	10.6	1	1	0	0	1	1
LVNC54	1	1	1	61	1.94	106	2.39	28.16	83.59	27.22	56.37	67.44	78.95	22.39	4	2	6.7	2	2.7	2	7.9	6.2	5.6	79.32	34.28	45.04	0.57	2.6	2	3.8	2	1.2	2	0	0	0	0	1
KON01	2	2		23	1.57	47	1.43	19.07	68.66	21.35	47.31	68.9	55.42	19.41	-12.7	1	10.4	2	23.1	1	6.4	5.7	5.5	69.93	28.31	41.62	59.52	-3	1	4.1	2	7.1	1	0	0	0	0	0
KON02	2	2		19	1.64	62	1.68	23.05	83.94	28.84	55.09	65.64	66.6	24.36	-14.4	1	14.7	2	29.1	1	6	5.8	5.4	84.89	40.54	44.35	52.25	-4.2	1	9.4	2	13.6	1	0	0	0	0	0
KON03	2	2		17	1.6	46	1.43	17.97	64.31	18.17	46.15	71.75	50.76	15.09	-4.7	1	26.4	2	31.1	1	5.7	5.4	5.2	69.28	21.32	47.95	69.22	-0.9	1	18.5	2	19.4	1	0	0	0	0	0
KON04	2	1		20	1.8	85	2.06	26.23	80.97	28.91	52.06	64.29	74.23	20.12	-6.6	1	3.2	2	9.8	1	6.6	6	5.6	85.17	34.83	50.34	59.11	-6	1	1.9	2	7.9	1	0	0	0	0	0
KON05	2	1		18	1.78	63	1.76	19.88	89.72	29.55	60.17	67.07	69.19	21.83	-4.3	1	14.1	2	18.4	1	6.5	6.2	5.5	87.59	32.87	54.72	62.48	-7.4	1	1.7	2	9.1	1	0	0	0	0	0
KON06	2	1		15	1.69	63	1.72	22.06	83.37	26.58	56.79	68.11	80.96	26.81	-3.6	1	8.4	2	12	1	6.1	5.9	5.5	84.82	36.56	48.26	56.9	-1.6	1	7.5	2	9.1	1	0	0	0	0	0
KON07	2	2		19	1.73	58	1.67	19.38	69.7	21.77	47.94	68.77	48.7	12.9	-11.3	1	32.1	2	43.4	1	5.6	5.4	5.2	62.39	30.22	32.17	51.56	-1.7	1	2.1	2	3.8	1	0	0	0	0	0
KON08	2	1		18	1.85	76	1.98	22.21	80.99	21.06	59.94	74	69.22	17.63	-3.7	1	2.4	2	6.1	1	6.4	6.2	5.6	70.06	29.22	40.84	58.29	-3.6	1	2.4	2	6	1	0	0	0	0	0
KON09	2	1		19	1.87	73	1.95	20.88	60.38	14.7	45.68	75.65	63.68	17.09	-6.5	1	14.9	2	21.4	1	6.7	5.8	5.7	67.93	29.01	38.92	57.3	-1.5	1	8.9	2	10.4	1	0	0	0	0	0
KON10	2	1		17	1.85	75	1.96	21.91	93.65	31.55	62.1	66.31	80.88	27.2	-19.2	1	0.2	2	19.4	1	6.9	6.1	5.6	87.89	43.81	44.08	50.15	-3	1	4.3	2	7.3	1	0	0	0	0	0
KON11	2	1		22	1.8	77	1.96	23.77	86.32	29.85	56.48	65.42	73.68	26.47	-4.3	1	3.1	2	7.4	1	6.3	6	5.5	94.74	43.51	51.24	54.08	-6.5	1	3.3	2	9.8	1	0	0	0	0	0
KON12	2	2		22	1.78	63	1.76	19.88	71.51	29.82	41.68	58.29	56.01	19.68	-6.8	1	11.7	2	18.5	1	5.9	5.4	5.1	83.35	37.48	45.87	55.03	-3.7	1	3.5	2	7.2	1	0	0	0	0	0
KON13	2	2		22	1.62	48	1.47	18.29	77.09	24.89	52.2	67.71	61.47	19.37	0.6	2	9.9	2	9.3	2	5.4	5.1	5	69.07	25.76	43.31	62.7	3.5	2	2.3	2	1.2	2	0	0	0	0	0
KON14	2	1		22	1.86	93	2.19	26.88	68.31	22.3	46.01	67.35	69.12	19.37	-4.1	1	1.2	2	5.3	1	7.5	6	5.6	67.78	30.22	37.56	55.41	-8.8	1	3.1	2	11.9	1	0	0	0	0	0
KON15	2	2		53	1.64	54	1.57	20.08	59.85	14.08	45.77	76.48	56.14	16.64	-1.6	1	7.1	2	8.7	1	6	5.6	5.2	NA	NA	NA	NA	NA	NA	NA	NA	NA	NA	0	0	0	0	0
KON16	2	1		58	1.72	75	1.89	25.35	53.17	15.61	37.56	70.64	63.06	14.01	1	2	3.6	2	2.6	2	7.4	6.3	5.8	46.37	18.46	27.9	60.18	0.4	2	1	2	0.6	2	0	0	0	0	0
KON17	2	2		34	1.73	67	1.79	22.39	69.95	20.09	49.86	71.28	56.97	10.27	-5.2	1	9.4	2	14.6	1	6.3	5.7	5.6	79.01	37.32	41.69	52.77	-12.6	1	0.3	2	12.9	1	0	0	0	0	0
KON18	2	1		53	1.76	81	1.99	26.15	77.15	22.98	54.17	70.22	71.09	24.53	7.4	2	18.4	2	11	2	6.4	5.8	5.3	72.4	28.48	43.92	60.66	-10.5	1	8.6	2	19.1	1	0	0	0	0	0
KON19	2	1		66	1.8	78	1.97	24.07	59.81	22.42	37.39	62.52	72.69	25.66	-9.8	1	2.5	2	12.3	1	6.6	6.1	5.4	78.6	35.14	43.46	55.28	-8.5	1	9.9	2	18.4	1	0	0	0	0	0
KON20	2	2		36	1.65	54	1.57	19.83	64.14	25.05	39.09	60.95	64.05	20.74	-1.1	1	1.2	2	2.3	1	5.7	5.5	5.1	71.28	32.35	38.93	54.62	-0.6	1	1.4	2	2	1	0	0	0	0	0
KON21	2	2		38	1.78	60	1.72	18.94	59.12	18.65	40.47	68.46	49.62	14.31	7.2	2	2.8	2	4.4	2	5.8	5.4	5.2	68.44	25.92	42.51	62.12	-4.7	1	2.5	2	7.2	1	0	0	0	0	0
KON22	2	1		36	1.88	104	2.33	29.43	68.6	25.46	43.14	62.89	82.94	26.35	-9.1	1	17	2	26.1	1	7.3	6.6	5.6	72.72	36.38	36.34	49.97	-12.3	1	1.9	2	14.2	1	0	0	0	0	0
KON23	2	2		61	1.63	66	1.73	24.84	47.57	16.18	31.39	65.99	50.2	13.06	-2.2	1	14.3	2	16.5	1	6.4	5.6	5.1	52.58	22.98	29.61	56.3	-9.6	1	11	2	20.6	1	0	0	0	0	0
KON24	2	1		55	1.78	87	2.07	27.46	69.13	14.11	55.01	79.58	73.11	21.49	-9.2	1	19.3	2	28.5	1	7.6	6.4	5.9	64.1	26.66	37.44	58.41	-12.5	1	2.6	2	15.1	1	0	0	0	0	0
KON25	2	1		45	1.74	85	2.03	28.08	72.11	24.79	47.32	65.63	73.17	16.63	-3.5	1	12.4	2	15.9	1	6.3	6.2	5.2	74.07	30.71	43.36	58.54	-7.2	1	7.7	2	14.9	1	0	0	0	0	0
KON26	2	2		39	1.6	58	1.61	22.66	62.56	18.87	43.69	69.84	58.47	16.75	-19	1	22.4	2	41.4	1	5.3	5.7	5.3	50.96	18.04	32.93	64.53	-9.2	1	7	2	16.2	1	0	0	0	0	0
KON27	2	1		37	1.65	67	1.75	24.61	55.36	14.03	41.33	74.66	61.86	21.98	11.1	2	6	2	5.1	2	6.7	6.1	5.4	53.94	23.29	30.65	56.79	-9.4	1	4.5	2	13.9	1	0	0	0	0	0
KON28	2	2		54	1.65	69	1.78	25.34	55.84	13.14	42.7	76.47	51.33	14.95	5.8	2	2	2	3.8	2	6.4	5.8	5.2	41.9	13.97	27.93	66.58	-4.1	1	2	2	6.1	1	0	0	0	0	0
KON29	2	1		25	1.83	70	1.89	20.9	54.67	17.02	37.65	68.88	53.54	15.8	-3.9	1	11.4	2	15.3	1	6.9	6.3	5.8	NA	NA	NA	NA	NA	NA	NA	NA	NA	NA	0	0	0	0	0
KON30	2	1		25	1.87	82	2.06	23.45	71.15	26.81	44.34	62.32	74.28	22.25	-8.6	1	3.8	2	12.4	1	6.6	5.8	5.4	62.94	30.72	32.22	50.6	-1.1	1	5	2	6.1	1	0	0	0	0	0
KON31	2	1		25	1.85	83	2.07	24.25	82.25	19.93	62.32	75.76	77.09	18.39	-12.9	1	19.3	2	32.2	1	7.4	6.4	5.9	57.52	17.05	40.46	70.39	-5.6	1	12.9	2	18.5	1	0	0	0	0	0
KON32	2	1		31	1.84	84	2.07	24.81	70.72	24.31	46.41	65.62	75.02	22.61	-11.2	1	15.3	2	26.5	1	7.3	6.3	5.5	52.91	19.23	33.68	63.51	-1.5	1	4.2	2	5.7	1	0	0	0	0	0
KON33	2	1		32	1.71	76	1.9	25.99	65.56	21.86	43.7	66.66	61.99	17.22	-2.4	1	6.2	2	8.6	1	6.5	6	5.5	NA	NA	NA	NA	NA	NA	NA	NA	NA	NA	0	0	0	0	0
KON34	2	1		49	1.82	84	2.06	25.36	68.49	18.97	49.52	72.31	68.64	22.64	-0.6	1	2	2	2.6	1	7.1	6.2	5.6	62.65	29.39	33.26	54.11	-6.4	1	1.4	2	7.8	1	0	0	0	0	0
KON35	2	1		54	1.8	92	2.14	28.4	62.88	17.43	45.44	72.27	64.77	17.4	2.4	2	31.8	2	29.4	2	6.6	6	5.8	63.4	27.6	35.8	56.76	-15.1	1	8.7	2	23.8	1	0	0	0	0	0
KON36	2	1		53	1.88	90	2.17	25.46	54.2	16.39	37.8	69.75	80.25	24.99	-8	1	20	2	28	1	7.5	6.6	5.6	35.24	14.73	20.51	56.41	-4.8	1	5.7	2	10.5	1	0	0	0	0	0
KON37	2	2		36	1.7	79	1.93	27.34	75.48	23.37	52.11	69.04	70.36	24.26	-8.1	1	11.9	2	20	1	5.9	5.5	5.4	63.1	26.76	36.34	57.55	-4.8	1	1.4	2	6.2	1	0	0	0	0	0
KON38	2	2		31	1.77	59	1.7	18.83	61.1	18.47	42.63	69.77	64.39	18.33	-8.7	1	3.7	2	12.4	1	6.1	5.6	5.4	55.4	23.75	31.65	53.71	-2.8	1	2	2	4.8	1	0	0	0	0	0
KON39	2	1		32	1.78	80	1.99	25.25	77.25	19.77	57.49	74.41	74.63	23.85	-3.9	1	27.4	2	31.3	1	6.8	6.2	5.4	52.84	21.95	30.89	56.47	-7.4	1	7	2	14.4	1	0	0	0	0	0
KON40	2	1		47	1.76	82	2	26.47	73.46	22.92	50.54	68.8	77.68	25.88	-8.4	1	6.8	2	15.2	1	7.3	5.9	5.6	55.71	19.83	35.88	65.04	-11.8	1	25.5	2	37.3	1	0	0	0	0	0
KON41	2	1		45	1.8	91	2.13	28.09	83.19	25.8	57.39	68.99	79.65	20.42	-3.4	1	12.4	2	15.8	1	7.3	6.4	5.5	49.87	20.32	29.55	60.82	-2	1	3.8	2	5.8	1	0	0	0	0	0
KON42	2	2		56	1.61	57	1.6	21.99	59.1	18.44	40.66	68.8	64.17	17.67	-6.2	1	15.5	2	21.7	1	6.2	5.7	5.5	73.11	33.69	39.42	53.95	-0.9	1	19.9	2	20.8	1	0	0	0	0	0
KON43	2	1		56	1.69	96	2.12	33.61	52.09	13.95	38.15	73.23	65.28	21.02	-7.1	1	10	2	17.1	1	7	6.1	5.3	NA	NA	NA	NA	NA	NA	NA	NA	NA	NA	0	0	0	0	0
KON44	2	1		54	1.8	85	2.06	26.23	59.45	25.4	34.04	57.27	81.48	34.48	-3.6	1	10.8	2	14.4	1	6.5	6.2	5.7	59.35	25.27	34.08	57.19	-3.5	1	3	2	6.5	1	0	0	0	0	0
KON45	2	1		51	1.8	80	2	24.69	71.46	20.13	51.33	71.83	84.13	23.41	-5	1	7.9	2	12.9	1	7.4	5.9	5.8	NA	NA	NA	NA	NA	NA	NA	NA	NA	NA	0	0	0	0	0
KON46	2	1		55	1.83	82	2.04	24.49	68.34	21.57	46.77	68.44	75.98	20.35	-0.2	1	39.3	2	39.5	1	7	6	5.3	NA	NA	NA	NA	NA	NA	NA	NA	NA	NA	0	0	0	0	0
KON47	2	1		60	1.8	76	1.95	23.46	51.53	16.46	35.07	68.05	55.5	12.32	1.2	2	38	2	36.8	2	6.4	6.1	5.5	NA	NA	NA	NA	NA	NA	NA	NA	NA	NA	0	0	0	0	0
KON48	2	1		47	1.72	73	1.87	24.68	76.75	21.1	55.64	72.5	77.61	23.13	-20.4	1	16.1	2	36.5	1	6.3	5.9	5.3	NA	NA	NA	NA	NA	NA	NA	NA	NA	NA	0	0	0	0	0
KON49	2	1		49	1.8	84	2.05	25.93	68.57	13.52	55.05	80.28	69.55	17.51	6.7	2	12.9	2	6.2	2	6.7	5.8	5.5	NA	NA	NA	NA	NA	NA	NA	NA	NA	NA	0	0	0	0	0
KON50	2	2		60	1.68	78	1.91	27.64	59.1	15.38	43.73	73.98	51.04	16.86	-0.7	1	2.5	2	3.2	1	6.4	5.6	5.2	NA	NA	NA	NA	NA	NA	NA	NA	NA	NA	0	0	0	0	0
KON51	2	2		56	1.55	70	1.74	29.14	58.54	14.84	43.7	74.65	57.51	17.37	-6.1	1	8.7	2	14.8	1	5.9	5.9	5.5	NA	NA	NA	NA	NA	NA	NA	NA	NA	NA	0	0	0	0	0
KON52	2	2		46	1.52	62	1.62	26.84	55.83	19.15	36.68	65.7	47.21	14.76	-11	1	14.6	2	25.6	1	5.6	5.5	5.1	NA	NA	NA	NA	NA	NA	NA	NA	NA	NA	0	0	0	0	0
KON53	2	2		48	1.64	53	1.55	19.71	57.39	17.3	40.09	69.85	46.94	14.45	-3.4	1	18.8	2	22.2	1	5.9	5.1	5.2	NA	NA	NA	NA	NA	NA	NA	NA	NA	NA	0	0	0	0	0
KON54	2	2		31	1.57	47	1.43	19.07	61.17	21.2	39.97	65.34	56.17	16.61	-13.7	1	6.4	2	20.1	1	5.9	5.6	5	NA	NA	NA	NA	NA	NA	NA	NA	NA	NA	0	0	0	0	0
																								NA = not available echocardiography examination
